# Supplementary material for: Identification of Cellular Compositions in Different Microenvironments and Their Potential Impacts on Hematopoietic Stem Cells HSCs Using Single-Cell RNA Sequencing with Systematical Confirmation
Source: Life (Basel). 2023 Nov 2;13(11):2157. doi: 10.3390/life13112157 (PMC10671877; doi:10.3390/life13112157)
Supplement: Supplementary file 1 [file life-13-02157-s001.zip]

Archive with 2 entries (2 files):
- life-2611578-supplementary Table S6.xlsx
- life-2611578-supplementary.pdf
